# Supplementary material for: DNA-based prediction of external ear morphology in the Chinese population: an exploratory study
Source: PeerJ. 2025 Oct 9;13:e20169. doi: 10.7717/peerj.20169 (PMC12515430; doi:10.7717/peerj.20169)
Supplement: Supplemental Information 5 [file peerj-13-20169-s005.py]

import pandas as pd
from sklearn.model_selection import train_test_split, KFold
from sklearn.svm import SVC
from sklearn.naive_bayes import MultinomialNB
from sklearn.ensemble import RandomForestClassifier, AdaBoostClassifier
from sklearn.neighbors import KNeighborsClassifier
from sklearn.metrics import accuracy_score, precision_score, recall_score, confusion_matrix
from sklearn.preprocessing import LabelEncoder
from imblearn.over_sampling import RandomOverSampler, SMOTE
import numpy as np
from sklearn.metrics import roc_auc_score
from sklearn.preprocessing import label_binarize
from sklearn.linear_model import LogisticRegression
import random


def Train_and_Test_ALL(file_path, target, model, class_num):
    """
        Train and evaluate a model using 10-fold cross validation.
        Supports multi-class classification and calculates performance metrics per class.
    """
    # Load dataset
    df = pd.read_excel(file_path)

    # Encode categorical features based on predefined mappings
    def encode_factor(column, mappings):
        if mappings is not None:
            encoded = column.map(mappings)
        else:
            encoded = column
        return encoded

    # Return predefined encoding mappings for different feature types
    def map_switch(map_type):
        mappings_CG = {"C": 1, "C/G": 2, "G": 3, 0: 1, 1: 2, 2: 3, 3: 4, 4: 5, 6: 7, 9: 10, 5: 6, 7: 8, 8: 9}
        mappings_GC = {"C": 1, "G/C": 2, "G": 3, 0: 1, 1: 2, 2: 3, 3: 4, 4: 5, 6: 7, 9: 10, 5: 6, 7: 8, 8: 9}
        mappings_TC = {"C": 1, "T/C": 2, "T": 3, 0: 1, 1: 2, 2: 3, 3: 4, 4: 5, 6: 7, 9: 10, 5: 6, 7: 8, 8: 9}
        mappings_CT = {"C": 1, "C/T": 2, "T": 3, 0: 1, 1: 2, 2: 3, 3: 4, 4: 5, 6: 7, 9: 10, 5: 6, 7: 8, 8: 9}
        mappings_AC = {"C": 1, "A/C": 2, "A": 3, 0: 1, 1: 2, 2: 3, 3: 4, 4: 5, 6: 7, 9: 10, 5: 6, 7: 8, 8: 9}
        mappings_CA = {"C": 1, "C/A": 2, "A": 3, 0: 1, 1: 2, 2: 3, 3: 4, 4: 5, 6: 7, 9: 10, 5: 6, 7: 8, 8: 9}
        mappings_TG = {"G": 1, "T/G": 2, "T": 3, 0: 1, 1: 2, 2: 3, 3: 4, 4: 5, 6: 7, 9: 10, 5: 6, 7: 8, 8: 9}
        mappings_GT = {"G": 1, "G/T": 2, "T": 3, 0: 1, 1: 2, 2: 3, 3: 4, 4: 5, 6: 7, 9: 10, 5: 6, 7: 8, 8: 9}
        mappings_GA = {"G": 1, "G/A": 2, "A": 3, 0: 1, 1: 2, 2: 3, 3: 4, 4: 5, 6: 7, 9: 10, 5: 6, 7: 8, 8: 9}
        mappings_AG = {"G": 1, "A/G": 2, "A": 3, 0: 1, 1: 2, 2: 3, 3: 4, 4: 5, 6: 7, 9: 10, 5: 6, 7: 8, 8: 9}
        mappings_01 = {"0": 0, "1": 1}
        mappings_3_classes = {0: 0, 1: 1, 2: 2}
        mappings_2_classes = {0: 0, 2: 1}
        if (map_type == 'L4') or (map_type == 'L3') or (map_type == 'L1') or (map_type == 'L10') or (
                map_type == 'L15') or (map_type == 'L17'):
            return mappings_CT
        if map_type == 'L6' or map_type == 'L5' or map_type == 'L16':
            return mappings_GA
        if map_type == 'L2' or map_type == 'L8':
            return mappings_CG
        if map_type == 'L9':
            return mappings_TC
        if map_type == 'L13':
            return mappings_GC
        if map_type == 'L12':
            return mappings_TG
        if map_type == 'L14':
            return mappings_AC
        if map_type == target:
            if class_num == 2:
                return mappings_2_classes
            elif class_num == 3:
                return mappings_3_classes
        else:
            return None

    # Identify feature columns
    sites = []
    for col in df.columns:
        if col != 'Sample' and col != target:
            sites.append(col)
    for i in range(len(sites)):
        df[sites[i]] = encode_factor(df[sites[i]], map_switch(sites[i]))

    for col in df.columns:
        if col != target:
            df[col] = df[col].astype(str).astype('category').cat.codes
        else:
            pass

    # Encode target variable using LabelEncoder
    label_encoder = LabelEncoder()
    df[target] = label_encoder.fit_transform(df[target])
    levels = label_encoder.classes_

    # Initialize metrics storage (10-fold CV)
    accuracy_rates = np.zeros(10)
    accuracy_rates_level = np.zeros((10, class_num))
    auc_values_per_fold = np.zeros((10, class_num))
    precisions = np.zeros((10, class_num))
    recalls = np.zeros((10, class_num))
    specificity = np.zeros((10, class_num))
    ppv = np.zeros((10, class_num))
    npv = np.zeros((10, class_num))

    # Perform 10-fold cross validation
    for i in range(10000):
        levels = label_encoder.classes_
        accuracy_rates = np.zeros(10)
        accuracy_rates_level = np.zeros((10, class_num))
        auc_values_per_fold = np.zeros((10, class_num)) 
        precisions = np.zeros((10, class_num))
        recalls = np.zeros((10, class_num))
        specificity = np.zeros((10, class_num))
        ppv = np.zeros((10, class_num))
        npv = np.zeros((10, class_num))
        random.seed(2025) # For reproducibility
        random_int = random.randint(1, 1000) # Random state for CV splits
        flag = 0
        # 10-fold cross validation setup
        kf = KFold(n_splits=10, shuffle=True, random_state=random_int)
        for fold, (train_idx, val_idx) in enumerate(kf.split(df)):
            cv_trainData = df.iloc[train_idx]
            cv_valData = df.iloc[val_idx]
            X_train = cv_trainData[sites]
            y_train = cv_trainData[target]
            ros = RandomOverSampler(random_state=random_int)
            X_train, y_train = ros.fit_resample(X_train, y_train)
            X_val = cv_valData[sites]
            y_val = cv_valData[target]
            if class_num == 3:
                if sum(y_val == 0) == 0 or sum(y_val == 1) == 0 or sum(y_val == 2) == 0:
                    print("pass")
                    flag = 1
                    break
            if class_num == 2:
                if sum(y_val == 0) == 0 or sum(y_val == 1) == 0:
                    flag = 1
                    break
            X_val, y_val = ros.fit_resample(X_val, y_val)
            # Train and predict
            model = model
            model.fit(X_train, y_train)
            y_pred = model.predict(X_val)
            y_pred_proba = model.predict_proba(X_val)
            # Calculate AUC (handles both binary and multi-class)
            y_true_binarized = label_binarize(y_val, classes=[0, 1, 2])
            if class_num == 2:
                y_true_binarized = y_true_binarized[:, 0:2]
            auc = roc_auc_score(y_true_binarized, y_pred_proba, average=None)
            for i in range(class_num):
                auc_values_per_fold[fold, i] = auc[i]
            accuracy = accuracy_score(y_val, y_pred)
            accuracy_rates[fold] = accuracy
            # Calculate metrics per class using confusion matrix
            for j, level in enumerate(levels):
                true_pos = confusion_matrix(y_val, y_pred)[j, j]
                pred_pos = sum(y_pred == j)
                pred_neg = sum(y_pred != j)
                actual_pos = sum(y_val == j)
                false_pos = sum((y_val != j) & (y_pred == j))
                true_neg = sum((y_val != j) & (y_pred != j))
                actual_neg = sum(y_val != j)
                # Store metrics if denominators are valid
                if pred_pos > 0:
                    precisions[fold, j] = true_pos / pred_pos
                if actual_pos > 0:
                    recalls[fold, j] = true_pos / actual_pos
                if actual_neg > 0:
                    specificity[fold, j] = true_neg / actual_neg
                if pred_neg > 0:
                    npv[fold, j] = true_neg / pred_neg
                if (pred_pos + pred_neg) > 0:
                    accuracy_rates_level[fold, j] = (true_pos + true_neg) / (pred_pos + pred_neg)
        if flag == 0:
            break
    # Calculate mean metrics across all folds
    precisions_mean = np.mean(precisions, axis=0)
    recalls_mean = np.mean(recalls, axis=0)
    specificity_mean = np.mean(specificity, axis=0)
    accuracy_rates_mean = np.mean(accuracy_rates, axis=0)
    auc_values_mean = np.mean(auc_values_per_fold, axis=0)
    npv_values_mean = np.mean(npv, axis=0)
    accuracy_rates_level_mean = np.mean(accuracy_rates_level, axis=0)
    micro_auc_mean = np.mean(np.mean(auc_values_per_fold, axis=0), axis=0)
    # Print results
    print(file_path)
    print(f"Accuracy = {accuracy_rates_mean:.4f}")
    print(f"Micro AUC = {micro_auc_mean:.4f}")
    for i, level in enumerate(levels):
        print(
            f"  Level {level}: PPV = {precisions_mean[i]:.4f}, Sensitivity = {recalls_mean[i]:.4f}, Specificity "
            f"= {specificity_mean[i]:.4f} AUC = {auc_values_mean[i]:.4f} NPV = {npv_values_mean[i]:.4f}, ERROR = {1 - accuracy_rates_level_mean[i]:.4f}")

if __name__ == '__main__':
    # Define models to evaluate
    models = [
        AdaBoostClassifier(n_estimators=100, algorithm='SAMME'),
        KNeighborsClassifier(n_neighbors=3),
        SVC(probability=True, kernel='rbf', C=1.0),
        RandomForestClassifier(n_estimators=100, random_state=42),
        LogisticRegression(max_iter=1000)
    ]
    # Evaluate each model
    for model in models:
        print('---------------------------------------------')
        print()
        print(model)
        print()
        Train_and_Test_ALL(
            '', # ADD YOUR FILE PATH
            '', # ADD TARGET COLUMN NAME
            model,
        2) # ADD NUMBER OF CLASSES
        print()
        print('---------------------------------------------')
        print()
